# Supplementary material for: The Risk of Colorectal Polyps after Weight Loss Therapy Versus Obesity: A Propensity-Matched Nationwide Cohort Study
Source: Cancers (Basel). 2023 Sep 30;15(19):4820. doi: 10.3390/cancers15194820 (PMC10571780; doi:10.3390/cancers15194820)
Supplement: Supplementary file 1 [file cancers-15-04820-s001.zip]

Archive with 1 entries (1 files):
- cancers-2614856-supplementary.pdf
